# Supplementary material for: Causal roles of educational duration in bone mineral density and risk factors for osteoporosis: a Mendelian randomization study
Source: BMC Musculoskelet Disord. 2024 May 2;25:345. doi: 10.1186/s12891-024-07428-8 (PMC11064366; doi:10.1186/s12891-024-07428-8)
Supplement: Supplementary file 1 — Supplementary Material 1. [file 12891_2024_7428_MOESM1_ESM.zip]

Archive with 15 entries (15 files):
- IVs of Educational attainment on BMD.docx
- IVs of Educational attainment on calcium.docx
- IVs of Educational attainment on coffee.docx
- IVs of Educational attainment on falling risk.docx
- IVs of Educational attainment on fizzy drink.docx
- IVs of Educational attainment on lean mass.docx
- IVs of Educational attainment on milk.docx
- IVs of Educational attainment on physical activity.docx
- IVs of Educational attainment on salt intake.docx
- IVs of Educational attainment on smoking.docx
- IVs of Educational attainment on sunbath.docx
- IVs of Educational attainment on time for light physical activity.docx
- IVs of Educational attainment on time for moderate physical activity.docx
- IVs of Educational attainment on time for vigorous physical activity.docx
- IVs of Educational attainment on whole body fat mass.docx
